# Supplementary material for: Occupational Reproductive Health Risks Among Women Healthcare Workers: A Narrative Review for Clinical Surveillance, Preconception Counseling, and Prevention
Source: J Clin Med. 2026 Jun 15;15(12):4651. doi: 10.3390/jcm15124651 (PMC13301733; doi:10.3390/jcm15124651)
Supplement: Supplementary file 1 [file jcm-15-04651-s001.zip]

Archive with 2 entries (2 files):
- Supplementary_Table_S1_SANRA.pdf
- Supplementary_Table_S2_Search_Strategy.pdf
